# Supplementary material for: Ebola Entry Inhibitors Discovered from Maesa perlarius
Source: Int J Mol Sci. 2022 Feb 27;23(5):2620. doi: 10.3390/ijms23052620 (PMC8910447; doi:10.3390/ijms23052620)
Supplement: Supplementary file 1 [file ijms-23-02620-s001.zip]

Archive with 1 entries (1 files):
- ijms-1559689-supplementary.pdf
